# Supplementary material for: Comparison of metabolomic reconfiguration between Columbia and Landsberg ecotypes subjected to the combination of high salinity and increased irradiance
Source: BMC Plant Biol. 2023 Aug 25;23:406. doi: 10.1186/s12870-023-04404-7 (PMC10463500; doi:10.1186/s12870-023-04404-7)
Supplement: Supplementary file 2 — Additional file 2: Supplementary Table 1. Levels of primary metabolites in Col and Ler plants subjected to high salinity (S), increased irradiance (HL), and the combination of S and HL (S+HL). Metabolite levels are expressed as the fold change compared to control conditions. Supplementary Table 2. Levels of metabolites involved in glutamate metabolism in Col and Ler plants subjected to high salinity (S), increased irradiance (HL), and the combination of S and HL (S+HL). Metabolite levels are expressed as the fold change compared to control conditions. Abbreviations used: CT, control; GABA, γ-aminobutyric acid; HL, increased irradiance; S, high salinity; S+HL, a combination of high salinity and increased irradiance; SE, standard error. Supplementary Table 3. Levels of secondary metabolites in Col and Ler plants subjected to high salinity (S), increased irradiance (HL), and the combination of S and HL (S+HL). Metabolite levels are expressed as the fold change compared to control conditions. Abbreviations used: CT, control; HL, increased irradiance; S, high salinity; S+HL, a combination of high salinity and increased irradiance; SE, standard error. [file 12870_2023_4404_MOESM2_ESM.xlsx]

## Sheet: S1
Supplementary Table 1. Levels of primary metabolites in Col and Ler plants subjected to high salinity (S), increased irradiance (HL), and the combination of S and HL (S+HL). Metabolite levels are expressed as the fold change compared to control conditions. Abbreviations used: CT, control; HL, increased irradiance; S, high salinity; S+HL, a combination of high salinity and increased irradiance; SE…
Metabolites (Fig 2)	Ler													Col
	Ratio to control					SE				t-test				Ratio to control					SE				t-test
	CT	S	HL	S+HL		S	HL	S+HL		S	HL	S+HL		CT	S	HL	S+HL		S	HL	S+HL		S	HL	S+HL
Adenine	1	1.28496	0.816351	0.948701		0.0615717	0.118218	0.332198		0.0221403	0.198907	0.66244		1	0.998569	0.889223	0.96306		0.245432	0.254598	0.265426		0.965019	0.727918	0.90651
Adenosine	1	1.61526	3.04664	2.65357		0.0330619	0.372775	0.395143		0.00332724	0.00156204	0.00466345		1	2.85151	1.39934	3.77671		1.34405	0.150411	1.62558		0.093665	0.0264429	0.0311638
AMP	1	1.38618	3.26123	2.54076		0.0552209	0.741506	0.603024		0.0578749	0.0141192	0.0357365		1	0.718975	2.24197	0.778534		0.0339026	0.439533	0.0765559		0.00302664	0.0128652	0.0557162
Alanine	1	0.835644	1.09052	1.0626		0.109357	0.376221	0.388347		0.475732	0.988439	0.963713		1	0.388789	0.60345	0.294888		0.0260309	0.422919	0.220367		0.0869207	0.384842	0.106594
Alanine beta	1	0.890092	1.47746	0.962449		0.290509	0.66245	0.13657		0.956734	0.669788	0.818492		1	1.30194	0.880454	1.04496		0.445132	0.446683	0.51992		0.547347	0.63642	0.845274
Arginine	1	5.85006	0.571391	1.912		1.8137	0.18891	0.566995		0.0054076	0.144543	0.220489		1	1.04816	1.04105	3.35574		0.189855	0.161695	1.83407		0.742178	0.732254	0.462476
Kaempferol	1	2.22294	1.34923	0.9911		0.981311	0.662558	0.544231		0.093741	0.453184	0.879661		1	0.0645789	0.692775	0.0845123		0.0583124	0.761753	0.0810642		0.0214742	0.552639	0.0279851
Asparagine	1	3.1552	0.89905	1.29989		1.39113	0.471265	0.571711		0.0706639	0.563022	0.90949		1	0.343876	0.384938	0.364654		0.0598921	0.178468	0.291976		0.00823604	0.0639958	0.093479
Aspartic acid	1	0.631138	0.319602	0.380352		0.107999	0.096417	0.180687		0.0787917	0.0141902	0.0807498		1	0.351346	0.354129	0.195006		0.0131658	0.147565	0.0821292		0.00357957	0.035449	0.0074946
Benzoic acid 3,4-dihydroxy	1	1.42439	0.312816	0.501771		0.43588	0.0663829	0.142651		0.635532	0.0835516	0.282228		1	1.00202	0.792928	0.356602		0.14215	0.348755	0.0813036		0.822425	0.585241	0.0597941
Benzoic acid	1	0.412727	1.51296	0.460069		0.0513608	0.0283658	0.070044		0.0132587	0.0489633	0.0249322		1	0.091616	0.554691	0.0907723		0.0593647	0.121689	0.0687186		0.00679024	0.0563854	0.0286082
Citric acids	1	0.375666	0.372693	0.551092		0.0715625	0.263479	0.20208		0.00675127	0.125235	0.161287		1	1.96919	0.437648	1.02207		1.05147	0.27178	1.0696		0.303618	0.0989854	0.46812
Cysteine	1	2.27809	2.13746	3.94497		0.525655	0.312976	0.404312		0.191799	0.0402293	0.00299204		1	0.540662	1.64523	1.67874		0.0123181	1.06976	1.47447		0.0351666	0.332364	0.500081
Dehydroascorbic acid	1	0.49735	0.745442	0.246635		0.0966499	0.306688	0.0973541		0.040954	0.389469	0.0389155		1	0.486562	1.09409	0.67317		0.0138961	0.587262	0.56685		0.0104217	0.920484	0.288386
Dehydroascorpic acid dimer	1	0.655837	0.804518	0.35883		0.0397406	0.276881	0.135957		0.00531674	0.413355	0.0909314		1	0.579856	1.08486	0.651626		0.00274884	0.458051	0.340035		0.0147253	0.997292	0.225311
Erythritol	1	0.33947	0.775601	0.376461		0.0411758	0.254017	0.100032		0.0024351	0.339281	0.0134832		1	1.10668	0.713929	0.878926		0.348194	0.237842	0.386427		0.838039	0.29599	0.604174
Fructose	1	1.49074	5.29032	2.75575		0.510618	2.91802	1.36999		0.558216	0.064693	0.244857		1	0.931164	1.41208	0.730782		0.0767147	0.379263	0.0972938		0.744006	0.343829	0.177035
Fructose-6-phosphate	1	1.06906	1.0865	1.06052		0.128165	0.134319	0.108582		0.987655	0.999496	0.995033		1	0.147448	0.93801	0.232807		0.0480471	0.233611	0.228372		0.0304891	0.844524	0.114571
Fucose	1	1.26381	0.933817	1.15622		0.133675	0.148937	0.21073		0.153384	0.61106	0.694006		1	0.480361	0.601171	0.368006		0.0447067	0.0978571	0.0216742		0.00240152	0.0254812	0.000342545
Fumaric acid	1	0.482356	2.08104	0.744187		0.168354	0.536852	0.121548		0.0917384	0.128358	0.155297		1	0.453663	1.53878	0.499408		0.187424	1.10821	0.405009		0.0675278	0.839128	0.224926
Galactoinol	1	0.986707	0.386606	0.586104		0.26633	0.227057	0.255889		0.936702	0.148788	0.266963		1	5.56019	3.46447	2.80044		2.12981	2.17928	1.92681		0.00992012	0.17972	0.404087
Galactonic acid	1	0.710707	0.806402	0.728668		0.0350885	0.390258	0.362783		0.00316373	0.411505	0.378509		1	1.96218	2.4248	2.54768		0.833844	0.834217	0.868837		0.203828	0.0563964	0.0432664
Glucose	1	0.685716	0.278073	0.371983		0.258298	0.22702	0.389763		0.619696	0.146515	0.18094		1	1.26631	1.9504	0.976669		0.27582	0.495119	0.140909		0.405743	0.0814266	0.895196
Glucose-1-phosphate	1	0.236997	0.314833	0.252628		0.180647	0.129696	0.0934575		0.0378827	0.0148008	0.00698943		1	0.504962	0.44482	0.363997		0.0876783	0.119281	0.192773		0.0950248	0.0784936	0.0898249
Glucose-6-phosphate	1	0.696127	0.902569	0.723507		0.0730525	0.184174	0.137963		0.0661189	0.568506	0.182425		1	0.0352939	0.782056	0.366023		0.0146825	0.545217	0.576962		0.00108735	0.571183	0.158857
Glucuronic acid lacton	1	0.710707	0.806402	0.728668		0.0350885	0.390258	0.362783		0.00316373	0.411505	0.378509		1	1.96218	2.4248	2.54768		0.833844	0.834217	0.868837		0.203828	0.0563964	0.0432664
Glutamic acid	1	1.61922	0.613556	0.877132		0.231651	0.0979651	0.201252		0.0432372	0.0474913	0.504266		1	2.68608	0.931405	1.90608		0.427974	0.26455	0.323707		0.00432338	0.703916	0.0226423
Glutamine	1	1.67676	3.31693	3.47018		0.363022	1.88697	2.05171		0.0744112	0.135974	0.0984736		1	0.172249	0.679265	0.417755		0.0186679	0.407225	0.363383		0.000409594	0.32115	0.117802
Glutaric acid 2-oxo	1	0.936546	10.3699	13.6908		0.244051	3.83599	9.27315		0.691073	0.00395696	0.116674		1	0.264163	2.33228	0.41604		0.141221	2.88735	0.0475194		0.0485423	0.320952	0.65831
Guanosine	1	1.07199	1.1813	1.52696		0.0156782	0.31576	0.33888		0.502184	0.767721	0.218658		1	2.12081	1.20107	2.88361		1.27198	0.272811	1.4854		0.390979	0.45329	0.113038
GMP	1	1.45835	2.43636	2.30087		0.233965	0.344729	0.290335		0.142485	0.00851181	0.00827289		1	0.517842	1.8314	0.55307		0.0377517	0.320534	0.197589		0.000538978	0.0154738	0.0975791
Glyceric acid	1	0.98704	1.19773	1.74246		0.474837	0.496943	0.454082		0.696392	0.890358	0.0971228		1	1.87698	1.63719	1.37412		0.0549422	0.971674	0.631789		0.0186889	0.584128	0.607018
Glycerol	1	1.5614	1.02589	1.89325		0.316368	0.317675	0.483811		0.137982	0.960134	0.0759144		1	1.51283	0.607333	1.05974		0.196024	0.046701	0.264103		0.0764871	0.0443345	0.858519
Glycerol-2-phosphat	1	0.793265	0.534185	0.522097		0.0835321	0.0643134	0.105404		0.226638	0.0210407	0.0362091		1	0.691017	0.458849	0.317958		0.0702352	0.0815493	0.0562913		0.0882575	0.0165635	0.00466624
Glycerol-3-phosphate	1	2.04445	2.09353	4.65604		0.738884	1.13315	2.88038		0.294992	0.668506	0.339468		1	1.03804	1.23362	3.16866		0.0110815	0.137925	1.82787		0.682312	0.225047	0.145254
Glycine	1	1.64267	0.668239	0.993058		0.173454	0.202559	0.179619		0.050887	0.209379	0.977798		1	0.891387	0.481895	0.428464		0.167299	0.135298	0.247401		0.534927	0.0260877	0.0775603
Glyoxylic acid	1	0.657709	0.243719	0.329477		0.283968	0.197377	0.404287		0.636271	0.157255	0.172299		1	1.0913	1.60368	0.773291		0.185866	0.661366	0.171422		0.689521	0.439306	0.3389
Guanidine	1	1.55972	0.463712	0.835356		0.460971	0.172869	0.134934		0.261554	0.148666	0.290885		1	0.350972	0.370178	0.289473		0.0711127	0.0978139	0.10541		0.0361707	0.046857	0.02674
Gulonic acid 1-4-lacton	1	0.711033	0.806402	0.728668		0.0354203	0.390258	0.362783		0.00324664	0.411505	0.378509		1	1.96218	2.4248	2.54768		0.833844	0.834217	0.868837		0.203828	0.0563964	0.0432664
Histidine	1	3.92105	2.59252	8.97229		0.760547	0.668423	4.98893		0.0236204	0.103134	0.0920549		1	0.896334	0.890316	3.79968		0.287947	0.287544	3.98152		0.612482	0.605252	0.315535
Homoserine	1	0.714506	1.09656	0.429933		1.39061	2.04879	0.437363		0.583582	0.884771	0.39344		1	0.797254	3.28598	0.779304		0.186351	1.03583	0.173051		0.411478	0.0579892	0.397242
Insitol-myo	1	1.5681	0.726942	0.774936		0.0875947	0.151684	0.26275		0.0019007	0.166721	0.334745		1	1.57107	0.917225	0.98745		0.278882	0.127449	0.244318		0.136233	0.809548	0.965007
Isocitric acid	1	2.35899	1.40544	2.54548		0.319318	0.481436	0.590717		0.00390679	0.645404	0.0209754		1	0.415551	0.633318	0.486773		0.0183141	0.173932	0.198491		0.00155324	0.142086	0.0770495
Isoleucine	1	1.94063	0.701042	6.03785		0.495558	0.179564	1.98546		0.083431	0.280567	0.0123882		1	1.34176	1.22394	3.4868		0.396542	0.618291	1.36097		0.33484	0.731293	0.0156767
Lactic acid	1	0.475993	0.569591	0.943881		0.114795	0.488699	0.815107		0.307719	0.40267	0.76766		1	0.944867	0.592222	0.41629		0.147923	0.067502	0.0521805		0.906061	0.440351	0.175669
Leucine	1	2.25542	5.21389	18.1261		0.98337	3.23585	4.39228		0.121553	0.0432715	0.0182262		1	1.17933	1.14208	3.60787		0.31644	0.572387	1.16617		0.551764	0.894631	0.0104459
Lysine	1	2.30027	1.23954	2.55318		0.306736	0.382146	0.470328		0.00479632	0.777869	0.0111885		1	0.426231	0.538092	0.400787		0.0319438	0.203865	0.111514		0.00178422	0.107313	0.0177892
Malic acid 2-methyl	1	0.321194	0.764623	0.235622		0.0355287	0.252217	0.0604898		0.00176438	0.320002	0.0052082		1	3.70771	0.874503	2.79387		13.2718	3.13339	11.8622		0.539047	0.833447	0.90746
Malic acid	1	0.598236	2.07202	1.0435		0.114067	0.504039	0.123619		0.077913	0.0976744	0.839476		1	0.996021	0.766459	1.22111		0.3487	0.288845	1.09692		0.847045	0.36213	0.624565
Maltose	1	1.16555	0.444986	1.00114		0.147349	0.165137	0.241198		0.52354	0.127238	0.796876		1	0.869414	0.878063	0.790815		0.295451	0.226104	0.309213		0.632565	0.660409	0.454968
Methionine	1	0.912648	1.21385	0.764951		0.194824	0.495451	0.20731		0.684549	0.788081	0.309694		1	0.329203	0.562137	0.340183		0.0608975	0.125057	0.119447		0.00394113	0.0498025	0.0160275
Nicotinic acid	1	0.432046	0.511485	0.437449		0.177569	0.232201	0.068226		0.0578018	0.0812822	0.0053011		1	0.714106	0.5221	0.414697		0.0163528	0.104549	0.102975		0.0873996	0.0395484	0.0246731
Ornithine	1	8.9935	0.531035	6.6749		3.11081	0.0579427	2.74799		0.00435117	0.0266184	0.0146999		1	0.542172	0.440138	0.497485		0.155751	0.17863	0.0748233		0.0658909	0.04901	0.0305607
Phenylalanine	1	1.47731	1.57128	3.32522		0.290336	0.414881	1.8235		0.132758	0.185919	0.0815673		1	0.489323	0.651779	0.43996		0.416583	1.53938	1.42798		0.900802	0.597663	0.378607
Phosphoric acid	1	0.452115	1.40055	0.485751		0.0406007	0.156102	0.0972117		0.0166922	0.158228	0.0490214		1	0.102607	0.679403	0.137649		0.0593698	0.20499	0.103772		0.00602742	0.193062	0.0247832
Pipecolic acid	1	0.566377	2.54046	0.772549		0.264783	1.24437	0.218578		0.161497	0.166579	0.300883		1	0.192263	0.627953	0.192197		0.106053	0.348687	0.107985		0.154317	0.500257	0.147724
Proline-4-hydroxy	1	3.41842	0.994356	2.89215		1.00204	0.156743	1.57537		0.0165179	0.98314	0.267689		1	2.4788	0.934312	2.17935		0.0297059	0.167515	0.182445		0.00490298	0.801496	0.0105677
Proline	1	9.45569	1.84712	7.18402		3.32678	0.831198	3.8464		0.00345065	0.342065	0.0481238		1	2.68608	0.931405	1.90608		0.427974	0.26455	0.323707		0.00432338	0.703916	0.0226423
Putrescine	1	2.59708	0.893518	2.93702		0.173444	0.217359	0.306737		0.00059576	0.541498	0.00104922		1	0.54507	0.899468	2.32152		0.135954	0.159781	1.93479		0.0601795	0.610701	0.582745
Pyroglutamic acid	1	1.19426	1.26657	1.52101		0.163431	0.165971	0.296735		0.450516	0.283405	0.195773		1	0.429908	0.662954	0.427035		0.0575658	0.0639796	0.0680554		0.00526435	0.030128	0.00680909
Pyruvic acid	1	0.521284	2.1835	1.40811		0.0950653	0.912883	0.804145		0.0554977	0.175717	0.886952		1	0.578081	0.811077	0.349859		0.164499	0.413435	0.102859		0.114088	0.512966	0.0209505
Raffinose	1	3.65954	1.67673	3.55801		1.16468	0.912657	1.69825		0.0431485	0.692331	0.316163		1	2.58609	1.09107	2.38836		1.57765	0.337738	1.3574		0.202056	0.823662	0.219758
Rhamnose	1	0.906763	0.931419	0.891191		0.175882	0.200602	0.303609		0.651328	0.733683	0.621383		1	0.712955	0.879011	0.589959		0.258536	0.299031	0.296916		0.293038	0.637732	0.175636
Serine	1	2.1617	0.474588	1.16813		0.423797	0.0422292	0.528332		0.0372864	0.00578495	0.934195		1	1.02331	0.577767	0.463387		0.0489888	0.2336	0.114556		0.788724	0.121627	0.0222761
Spermidine	1	1.29184	0.823374	1.04821		0.536493	0.275596	0.321651		0.595066	0.569759	0.894197		1	0.534684	0.786586	0.466866		0.367464	0.254638	0.355103		0.221428	0.534965	0.149033
Succinic acid	1	0.256471	1.24023	0.723543		0.0732484	0.397681	0.121956		0.0148836	0.746332	0.187971		1	0.493711	0.68544	0.42365		0.0403245	0.348629	0.2047		0.00475965	0.301585	0.0881727
Sucrose	1	1.40779	1.16848	1.05159		0.165927	0.267152	0.150708		0.140698	0.750511	0.906728		1	0.0352939	0.782056	0.366023		0.0146825	0.545217	0.576962		0.00108735	0.571183	0.158857
Trehalose	1	0.835312	0.94991	0.795016		0.1048	0.220913	0.181023		0.971966	0.957967	0.776709		1	1.19438	1.73881	1.21357		0.143571	0.65373	0.332243		0.380256	0.207173	0.5631
Threonic acid	1	0.306789	0.484687	0.377121		0.0277485	0.117332	0.112183		0.000483956	0.0356602	0.0332438		1	0.960479	0.626915	0.753132		0.352917	0.212981	0.475207		0.883088	0.243387	0.439124
Threonine	1	1.04094	0.354871	1.08705		0.434397	0.0962643	0.304687		0.7648	0.0180995	0.928199		1	0.834473	0.853319	0.668618		0.0236515	0.315254	0.238747		0.299876	0.530501	0.2217
Tryptophan	1	2.73483	2.02918	6.20232		0.731381	0.423151	3.11438		0.026158	0.0543432	0.0412788		1	2.00327	2.33146	4.61505		1.04788	0.975704	1.99828		0.398723	0.214618	0.0555609
Tyramine	1	1.65754	0.839684	0.974018		0.240346	0.412525	0.620626		0.0577499	0.483226	0.597483		1	0.970778	0.726968	0.886097		0.144356	0.20016	0.34816		0.895318	0.245319	0.592346
Tyrosine	1	1.69602	1.11058	2.89237		0.260632	0.231005	1.95511		0.0881765	0.663274	0.395911		1	0.988796	1.72542	3.34459		0.315051	0.650522	2.69107		0.986318	0.24176	0.155783
Uric acid	1	0.918808	1.40753	1.14661		0.129466	0.235446	0.146056		0.580082	0.168619	0.455989		1	0.668233	1.73185	1.25412		0.116263	0.124817	0.204995		0.0604107	0.00280881	0.24658
Valine	1	1.91701	2.049	3.77278		0.516269	0.775204	1.05392		0.0852761	0.140364	0.0133708		1	1.10801	1.00879	1.55498		0.195629	0.359054	0.631243		0.599985	0.91608	0.266699

## Sheet: S2
Supplementary Table 2. Levels of metabolites involved in glutamate metabolism in Col and Ler plants subjected to high salinity (S), increased irradiance (HL), and the combination of S and HL (S+HL). Metabolite levels are expressed as the fold change compared to control conditions. Abbreviations used: CT, control; GABA, γ-aminobutyric acid; HL, increased irradiance; S, high salinity; S+HL, a combi…
Metabolites (Fig 3)	Ler													Col
	Ratio to control					SE				t-test				Ratio to control					SE				t-test
	CT	S	HL	S+HL		S	HL	S+HL		S	HL	S+HL		CT	S	HL	S+HL		S	HL	S+HL		S	HL	S+HL
Glutamate	1	1.61922	0.613556	0.877132		0.231651	0.0979651	0.201252		0.0432372	0.0474913	0.504266		1	2.69	0.93	1.91		0.141221	2.88735	0.0475194		0.0485423	0.320952	0.65831
Proline	1	9.45569	1.84712	7.18402		3.32678	0.831198	3.8464		0.00345065	0.342065	0.0481238		1	2.68608	0.931405	1.90608		0.427974	0.26455	0.323707		0.00432338	0.703916	0.0226423
Ornithine	1	8.9935	0.531035	6.6749		3.11081	0.0579427	2.74799		0.00435117	0.0266184	0.0146999		1	0.542172	0.440138	0.497485		0.155751	0.17863	0.0748233		0.0658909	0.04901	0.0305607
Putrescine	1	2.59708	0.893518	2.93702		0.173444	0.217359	0.306737		0.00059576	0.541498	0.00104922		1	0.54507	0.899468	2.32152		0.135954	0.159781	1.93479		0.0601795	0.610701	0.582745
Citruline	1	16.33	2.39267	13.365		0.402332	0.186061	2.84192		9.77888e-06	0.00230984	0.000495534		1	0.543769	1.09588	0.350324		0.31424	0.411477	0.0791985		0.186674	0.976918	0.0062037
Arginine	1	5.85006	0.571391	1.912		1.8137	0.18891	0.566995		0.0054076	0.144543	0.220489		1	1.04816	1.04105	3.35574		0.189855	0.161695	1.83407		0.742178	0.732254	0.462476
γ-Aminobutyric acid	1	7.33853	1.00549	1.66936		6.32002	0.28641	1.008		0.119124	0.986946	0.887651		1	0.451052	0.835457	0.311156		6.52152	14.123	5.18225		0.860148	0.945453	0.596333
Urea	1	1.04649	1.15159	1.72632		0.550652	0.449091	0.442492		0.732079	0.943226	0.104629		1	1.93139	1.63574	1.33228		0.104536	1.05579	0.668557		0.0157377	0.704555	0.794035
4-Hydroxyproline	1	3.41842	0.994356	2.89215		1.00204	0.156743	1.57537		0.0165179	0.98314	0.267689		1	2.4788	0.934312	2.17935		0.0297059	0.167515	0.182445		0.00490298	0.801496	0.0105677

## Sheet: S3
Supplementary Table 3. Levels of secondary metabolites in Col and Ler plants subjected to high salinity (S), increased irradiance (HL), and the combination of S and HL (S+HL). Metabolite levels are expressed as the fold change compared to control conditions. Abbreviations used: CT, control; HL, increased irradiance; S, high salinity; S+HL, a combination of high salinity and increased irradiance; …
Metabolites (Figs 6 and 7)	Ler													Col
	Ratio to control					SE				t-test				Ratio to control					SE				t-test
	CT	S	HL	S+HL		S	HL	S+HL		S	HL	S+HL		CT	S	HL	S+HL		S	HL	S+HL		S	HL	S+HL
Caffeic acid	1	2.05325	2.25481	2.32432		0.0657954	0.0429845	0.0830815		0.051952	0.0370318	0.0342968		1	0.900766	1.12031	0.804379		0.233504	0.480641	0.261674		0.630767	0.958261	0.422272
p-Coumaric acid 4-glucoside	1	0.287095	1.95057	0.346123		0.0506844	0.191509	0.0364962		0.00897175	0.0330683	0.00957304		1	0.423817	1.49905	0.196999		0.11905	0.361929	0.0798545		0.0184077	0.198573	0.00768227
Ferulic acid	1	0.876927	4.83334	1.44159		0.0164797	0.712044	0.153449		0.45638	0.00194021	0.112319		1	0.995661	2.22897	1.56755		0.00591156	0.599426	0.232882		0.912466	0.0744724	0.0843701
5-Hydroxyferulic acid glucoside	1	2.45908	2.43033	3.36953		0.260146	0.10726	0.4112		0.00337617	0.00119672	0.00149519		1	0.454799	1.6431	0.455398		0.00113581	0.234122	0.0465223		0.000251115	0.02402	0.00180745
Genistein	1	1.02812	0.746293	0.841181		0.0487756	0.0196123	0.0369469		0.759019	0.0457607	0.189228		1	0.67874	1.06713	0.971204		0.00727264	0.119186	0.0590227		4.02346e-05	0.579166	0.590457
Gentisic acid	1	1.27643	0.873556	1.10146		0.0317837	0.0247024	0.0473898		0.0588467	0.260165	0.369639		1	0.772688	1.12412	1.05594		0.118053	0.22165	0.129129		0.101306	0.589599	0.688806
Kaempferol	1	1.36557	1.09306	1.50432		0.108718	0.136263	0.101786		0.0809661	0.631648	0.0332014		1	1.98758	1.21012	6.14293		0.775295	0.337392	2.10522		0.150486	0.545519	0.00408483
Kaempferol-3-O-glucoside-7-O-rhamnoside	1	0.931834	1.39656	1.12461		0.00526491	0.123207	0.00854186		0.766797	0.120536	0.406745		1	2.159	1.16689	2.55401		0.186047	0.121714	0.32499		0.000650161	0.218084	0.00132311
Naringenin	1	2.3238	0.861439	1.73725		0.301733	0.00471429	0.245073		0.00550924	0.128963	0.0299462		1	3.32268	0.876085	3.16624		1.12515	0.215107	1.01666		0.0187973	0.495813	0.0177818
Phenylalanine	1	1.47731	1.57128	3.32522		0.290336	0.414881	1.8235		0.132758	0.185919	0.0815673		1	0.489323	0.651779	0.43996		0.416583	1.53938	1.42798		0.900802	0.597663	0.378607
Quercetrin	1	1.14834	2.79995	1.59294		0.0578247	0.0505952	0.161719		0.325717	0.0011946	0.043321		1	1.07912	2.64634	1.09334		0.241752	0.847321	0.0988091		0.862937	0.0280866	0.404146
Quercetrin-3-O-(2"-O-rhamnosyl)glucoside-7-O-rhamnoside	1	1.43165	0.976936	1.53427		0.0412982	0.156955	0.07944		0.0330363	0.864271	0.023694		1	2.19234	1.16796	2.29905		0.426674	0.316185	0.453621		0.0132692	0.673674	0.0113347
Rutin	1	0.662389	1.87969	1.06407		0.118353	0.0314974	0.262325		0.167214	0.0167427	0.942958		1	2.59713	1.2597	2.38529		0.654152	0.259343	0.77051		0.0156625	0.329212	0.052307
